# Supplementary material for: Investigating the Synergistic Effects of Carvacrol and Citral-Edible Polysaccharide-Based Nanoemulgels on Shelf Life Extension of Chalkidiki Green Table Olives
Source: Gels. 2024 Nov 8;10(11):722. doi: 10.3390/gels10110722 (PMC11594034; doi:10.3390/gels10110722)
Supplement: Supplementary file 1 [file gels-10-00722-s001.zip]

Archive with 1 entries (1 files):
- gels-3278291-supplementary.pdf
